# Supplementary material for: Molecular characterization, virulence and antimicrobial and biocidal susceptibility of selected bacteria isolated from the cloaca of nestling ospreys (Pandion haliaetus) from Mono Lake, California, USA
Source: PLoS One. 2024 Sep 27;19(9):e0311306. doi: 10.1371/journal.pone.0311306 (PMC11432900; doi:10.1371/journal.pone.0311306)
Supplement: S1 Table — (XLSX) [file pone.0311306.s001.xlsx]

## Sheet: Tabelle1
The complete list of virulence-associated genes analyzed using DNA microarray-based technology
Virulence Factor	Gene	Function
paa	acfC	porcine attaching-effacing associated protein Paa/adherence factor AdfO
aidA	aidA	responsible for bacterial autoaggregation
bfpB	bfpB	bundle forming pilus B
escV	escV	type III secrection inner membrane protein
ent	espL	ent protein
fimH	fimH	Typ I fimbrial protein
F5	fimK99/fanC	Fimbrial protein
exhA	hlyA-var1	Haemolysin
hlyA	hlyA-var2	Haemolysin
iucD	iucD	Aerobactin biosynthesis protein
papC	papC	Outer membrane usher P fimbriae
invE	virB	enteroinvasive protein
aggR	virF-aggR	regulator of enteroaggregative E. coli
astA	astA	Heat-resistant agglutinin,EAST
bfpA	bfpA	bundle forming pilus A
cnf1	cnf	Cytotoxic necrotizing factor
eaeA	eae	Intimin for attaching and effacing
F17	f17aG	fimbrial protein for adhesion
F6	fasA	fimbrial protein for adhesion
F18	fedA	fimbrial protein for adhesion
F41	fim-41a	fimbrial protein for adhesion
F4	fim-K88ab/faeG	fimbrial protein for adhesion
gad	gad	transcriptional regulator, important in acid environment
elt, LT (eltA)	ltcA-var1	Heat-labile enterotoxin A subunit
pic	pic	serine protease of enteroaggregative E. coli
estIa	sta1	Heat-stabile enterotoxin ST-Ia
estIb	sta2	Heat-stabile enterotoxin II
stx1	stx1	Shigatoxin
stx2	stx2	Shigatoxin
Stx2e	stx2e	Shigatoxin
